# Supplementary material for: Asymmetric dynamic coupling promotes alternative evolutionary pathways in an enzyme dimer
Source: Sci Rep. 2020 Nov 2;10:18866. doi: 10.1038/s41598-020-75772-5 (PMC7608688; doi:10.1038/s41598-020-75772-5)
Supplement: Supplementary file 2 — Supplementary Table. [file 41598_2020_75772_MOESM2_ESM.xlsx]

## Sheet: R6_G
PDB	Chain	dL4-L5	dL5-L7	variant	organism	Uniprot	mutations	Paraoxon ethyl			2-napthyl hexanoate			DOI	PMID
								kcat (s-1)	KM (µM)	kcat/KM (M-1.s-1)	kcat (s-1)	KM (µM)	kcat/KM (M-1.s-1)
4XAG	G	10.9425	7.07177	R6	B. diminuta	A0A060GPQ0	H254R,D233E,F306L,I274S,T172I,S269T * rel pdPTE-R0	65	120	460000	128.3	190	675260	10.1038/nchembio.2178	27618189
4XAY	G	10.2831	7.06126	R8	B. diminuta	A0A060GTM7	H254R,D233E,F306I,I274S,T172I,S269T,M138I,T199I * rel pdPTE-R0	9.98	300	33270	73	140	521429	10.1038/nchembio.2179	27618189
4XAZ	G	8.5486	8.42514	R18	B. diminuta	A0A060GYS7	H254R,D233E,F306I,I274S,T172I,S269T,M138I,T199I,L272M,A80V,S111R,A204G,L130V,L271F,A49V,K77E,L140M,I313F * rel pdPTE-R0	0.73	1300	560	880	63	14000000	10.1038/nchembio.2183	27618189
4GY1	B	9.76046	8.45985	R18	B. diminuta	A0A060GYS7	H254R,D233E,F306I,I274S,T172I,S269T,M138I,T199I,L272M,A80V,S111R,A204G,L130V,L271F,A49V,K77E,L140M,I313F * rel pdPTE-R0	0.73	1300	560	880	63	14000000	10.1038/nchembio.2181	27618189
4E3T	B	9.21173	9.03561	R18	B. diminuta	A0A060GYS7	H254R,D233E,F306I,I274S,T172I,S269T,M138I,T199I,L272M,A80V,S111R,A204G,L130V,L271F,A49V,K77E,L140M,I313F * rel pdPTE-R0	0.73	1300	560	880	63	14000000	10.1038/nchembio.2182	27618189
4GY0	B	9.31634	9.21522	R18	B. diminuta	A0A060GYS7	H254R,D233E,F306I,I274S,T172I,S269T,M138I,T199I,L272M,A80V,S111R,A204G,L130V,L271F,A49V,K77E,L140M,I313F * rel pdPTE-R0	0.73	1300	560	880	63	14000000	10.1038/nchembio.2180	27618189
4PCN	B	9.42157	9.26929	R22	B. diminuta	A0A060GSW0	H254R,D233E,F306I,I274S,T172I,S269T,M138I,T199I,L272M,A80V,S111R,A204G,L130V,L271F,A49V,K77E,L140M,I313F,S137T,Q180H,T45A,E144V,M314T,I341T,S102T,V176M * rel pdPTE-R0	0.12	1200	104	870	130	6536756	10.1038/nchembio.2184	27618189
6BH7	G	8.56435	9.77348	R18+254S	B. diminuta	A0A060GYS7	NA	NA	NA	NA	1.69	109	15500	Campbell, PhD dissertation (2018)	NA
4GY1	A	6.05385	10.9827	R18	B. diminuta	A0A060GYS7	H254R,D233E,F306I,I274S,T172I,S269T,M138I,T199I,L272M,A80V,S111R,A204G,L130V,L271F,A49V,K77E,L140M,I313F * rel pdPTE-R0	0.73	1300	560	880	63	14000000	10.1038/nchembio.2181	27618189
4E3T	A	6.55612	11.2417	R18	B. diminuta	A0A060GYS7	H254R,D233E,F306I,I274S,T172I,S269T,M138I,T199I,L272M,A80V,S111R,A204G,L130V,L271F,A49V,K77E,L140M,I313F * rel pdPTE-R0	0.73	1300	560	880	63	14000000	10.1038/nchembio.2182	27618189
5W7H	B	8.54741	11.603	arPTE R5	A. tumefaciens	Q93LD7	K185R,A80V,A204G,Q148R,Q155R,E263R,D315R,S238R * rel wt-arPTE	69.8	19	3770000	NA	NA	NA	Campbell, PhD dissertation (2018)	NA
4ZST	A	8.35431	11.7101	arPTE L7eP-3a	B. diminuta	P0A434	H245Q,H257F,I106C,F132V,S308LH257Y,A270V,L272M,I274N * rel wt-arPTE	85	7.2	12000000	NA	NA	NA	10.1021/acs.biochem.5b00629	26274608
5W6B	A	9.06514	11.7263	S1	B. diminuta	A0A060GZX0	H254S	290	35	8330000	0.06	104	600	Campbell, PhD dissertation (2018)	NA
5W6B	G	8.32703	11.7534	S1	B. diminuta	A0A060GZX0	H254S	290	35	8330000	0.06	104	600	Campbell, PhD dissertation (2018)	NA
4GY0	A	6.12469	11.7551	R18	B. diminuta	A0A060GYS7	H254R,D233E,F306I,I274S,T172I,S269T,M138I,T199I,L272M,A80V,S111R,A204G,L130V,L271F,A49V,K77E,L140M,I313F * rel pdPTE-R0	0.73	1300	560	880	63	14000000	10.1038/nchembio.2180	27618189
3OOD	A	8.64705	11.8161	OpdA_Y257F	A. tumefaciens	Q93LD7	Y257F * rel wt-arPTE	72	12	5800000	NA	NA	NA	10.1042/BJ20101054	20868365
2R1N	A	8.68808	11.8583	Eclosed	A. tumefaciens	Q93LD7	NA	NA	NA	NA	NA	NA	NA	10.1016/j.jmb.2007.10.061	18082180
3A3W	A	7.68619	11.8667	Eopen, arPTE-8M	A. tumefaciens	Q93LD7	G60A,A80V,R118Q,K185R,Q206P,D208G,I260T,G273S * rel wt-arPTE	1510	148	10200000	NA	NA	NA	10.1073/pnas.0907548106	19966226
4ZSU	A	8.37427	11.8894	arPTE L7eP-3a+I106G	B. diminuta	P0A434	H245Q,H257F,I106G,F132V,S308LH257Y,A270V,L272M,I274N * rel wt-arPTE	545	33	16700000	NA	NA	NA	10.1021/acs.biochem.5b00629	26274608
3A3X	A	7.52819	11.8929	NA	A. tumefaciens	Q93LD7	G60A,A80V,R118Q,K185R,Q206P,D208G,I260T,G273S * rel wt-arPTE	1510	148	10200000	NA	NA	NA	10.1073/pnas.0907548106	19966226

## Sheet: R8_G
PDB	Chain	dL4-L5	dL5-L7	variant	organism	Uniprot	mutations	Paraoxon ethyl			2-napthyl hexanoate			DOI	PMID
								kcat (s-1)	KM (µM)	kcat/KM (M-1.s-1)	kcat (s-1)	KM (µM)	kcat/KM (M-1.s-1)
4XAY	G	10.2831	7.06126	R8	B. diminuta	A0A060GTM7	H254R,D233E,F306I,I274S,T172I,S269T,M138I,T199I * rel pdPTE-R0	9.98	300	33270	73	140	521429	10.1038/nchembio.2179	27618189
4XAG	G	10.9425	7.07178	R6	B. diminuta	A0A060GPQ0	H254R,D233E,F306L,I274S,T172I,S269T * rel pdPTE-R0	65	120	460000	128.3	190	675260	10.1038/nchembio.2178	27618189
4XAZ	G	8.5486	8.42515	R18	B. diminuta	A0A060GYS7	H254R,D233E,F306I,I274S,T172I,S269T,M138I,T199I,L272M,A80V,S111R,A204G,L130V,L271F,A49V,K77E,L140M,I313F * rel pdPTE-R0	0.73	1300	560	880	63	14000000	10.1038/nchembio.2183	27618189
4GY1	B	9.76046	8.45985	R18	B. diminuta	A0A060GYS7	H254R,D233E,F306I,I274S,T172I,S269T,M138I,T199I,L272M,A80V,S111R,A204G,L130V,L271F,A49V,K77E,L140M,I313F * rel pdPTE-R0	0.73	1300	560	880	63	14000000	10.1038/nchembio.2181	27618189
4E3T	B	9.21173	9.03561	R18	B. diminuta	A0A060GYS7	H254R,D233E,F306I,I274S,T172I,S269T,M138I,T199I,L272M,A80V,S111R,A204G,L130V,L271F,A49V,K77E,L140M,I313F * rel pdPTE-R0	0.73	1300	560	880	63	14000000	10.1038/nchembio.2182	27618189
4GY0	B	9.31634	9.21523	R18	B. diminuta	A0A060GYS7	H254R,D233E,F306I,I274S,T172I,S269T,M138I,T199I,L272M,A80V,S111R,A204G,L130V,L271F,A49V,K77E,L140M,I313F * rel pdPTE-R0	0.73	1300	560	880	63	14000000	10.1038/nchembio.2180	27618189
4PCN	B	9.42156	9.26929	R22	B. diminuta	A0A060GSW0	H254R,D233E,F306I,I274S,T172I,S269T,M138I,T199I,L272M,A80V,S111R,A204G,L130V,L271F,A49V,K77E,L140M,I313F,S137T,Q180H,T45A,E144V,M314T,I341T,S102T,V176M * rel pdPTE-R0	0.12	1200	104	870	130	6536756	10.1038/nchembio.2184	27618189
6BH7	G	8.56436	9.77348	R18+254S	B. diminuta	A0A060GYS7	H254S,D233E,F306I,I274S,T172I,S269T,M138I,T199I,L272M,A80V,S111R,A204G,L130V,L271F,A49V,K77E,L140M,I313F * rel pdPTE-R0	NA	NA	NA	1.69	109	15500	Campbell, PhD dissertation (2018)	NA
4GY1	A	6.05386	10.9827	R18	B. diminuta	A0A060GYS7	H254R,D233E,F306I,I274S,T172I,S269T,M138I,T199I,L272M,A80V,S111R,A204G,L130V,L271F,A49V,K77E,L140M,I313F * rel pdPTE-R0	0.73	1300	560	880	63	14000000	10.1038/nchembio.2181	27618189
4E3T	A	6.55613	11.2417	R18	B. diminuta	A0A060GYS7	H254R,D233E,F306I,I274S,T172I,S269T,M138I,T199I,L272M,A80V,S111R,A204G,L130V,L271F,A49V,K77E,L140M,I313F * rel pdPTE-R0	0.73	1300	560	880	63	14000000	10.1038/nchembio.2182	27618189
5W7H	B	8.54741	11.603	arPTE R5	A. tumefaciens	Q93LD7	K185R,A80V,A204G,Q148R,Q155R,E263R,D315R,S238R * rel wt-arPTE	69.8	19	3770000	NA	NA	NA	Campbell, PhD dissertation (2018)	NA
4ZST	A	8.35431	11.7101	arPTE L7eP-3a	B. diminuta	P0A434	H245Q,H257F,I106C,F132V,S308LH257Y,A270V,L272M,I274N * rel wt-arPTE	85	7.2	12000000	NA	NA	NA	10.1021/acs.biochem.5b00629	26274608
5W6B	A	9.06514	11.7263	S1	B. diminuta	A0A060GZX0	H254S	290	35	8330000	0.06	104	600	Campbell, PhD dissertation (2018)	NA
5W6B	G	8.32703	11.7534	S1	B. diminuta	A0A060GZX0	H254S	290	35	8330000	0.06	104	600	Campbell, PhD dissertation (2018)	NA
4GY0	A	6.12468	11.7551	R18	B. diminuta	A0A060GYS7	H254R,D233E,F306I,I274S,T172I,S269T,M138I,T199I,L272M,A80V,S111R,A204G,L130V,L271F,A49V,K77E,L140M,I313F * rel pdPTE-R0	0.73	1300	560	880	63	14000000	10.1038/nchembio.2180	27618189
3OOD	A	8.64705	11.8162	OpdA_Y257	A. tumefaciens	Q93LD7	Y257F * rel wt-arPTE	72	12	5800000	NA	NA	NA	10.1042/BJ20101054	20868365
2R1N	A	8.68807	11.8583	Eclosed	A. tumefaciens	Q93LD7	NA	NA	NA	NA	NA	NA	NA	10.1016/j.jmb.2007.10.061	18082180
3A3W	A	7.68619	11.8667	Eopen, arPTE-8M	A. tumefaciens	Q93LD7	G60A,A80V,R118Q,K185R,Q206P,D208G,I260T,G273S * rel wt-arPTE	1510	148	10200000	NA	NA	NA	10.1073/pnas.0907548106	19966226
4ZSU	A	8.37427	11.8894	arPTE L7eP-3a+I106G	B. diminuta	P0A434	H245Q,H257F,I106G,F132V,S308LH257Y,A270V,L272M,I274N * rel wt-arPTE	545	33	16700000	NA	NA	NA	10.1021/acs.biochem.5b00629	26274608
3A3X	A	7.5282	11.893	NA	A. tumefaciens	Q93LD7	G60A,A80V,R118Q,K185R,Q206P,D208G,I260T,G273S * rel wt-arPTE	1510	148	10200000	NA	NA	NA	10.1073/pnas.0907548106	19966226
